# Supplementary material for: Threshold Haemoglobin Levels and the Prognosis of Stable Coronary Disease: Two New Cohorts and a Systematic Review and Meta-Analysis
Source: PLoS Med. 2011 May 31;8(5):e1000439. doi: 10.1371/journal.pmed.1000439 (PMC3104976; doi:10.1371/journal.pmed.1000439)
Supplement: Text S4 — C++ code for haemoglobin threshold model. (0.02 MB TXT) [file pmed.1000439.s015.txt]

// C code with message passing developed by Owen Nicholas for use on the high performance computer Legion at University College London
// Compiled with the Gnu compiler
// GPRD data prepared by Anoop Shah

#include "/cvos/shared/apps/infinipath/2.1/mpi/include/mpi.h" // Message passing header
#include "/shared/ucl/examples/pre_release_packages/GSL/include/gsl/gsl_randist.h"  // Gnu Scientific Library random number header
#include <iostream>
//#include <string>
#include <fstream>
#include <vector>
#include <string>
#include <cmath>
#include <ctime>


#define numSims 20000000
#define numStore 100000
#define extraData 3
#define extraDims 11
#define minFemale 6 // Minimum and maximum Hb values for each gender
#define maxFemale 18
#define minMale 6
#define maxMale 18

struct DD {
  int start, end;
};
struct EE {
  std::vector<double> column;
};

int owen(double&);
int
getData(const int,const int,int*,std::vector<EE>&,std::vector<DD>&,std::string,std::string); // reads in the dataset


int main(int argc, char *argv[]) {

  int numprocs, rank, namelen;
  char processor_name[MPI_MAX_PROCESSOR_NAME];
  int dimensions[2];
  int count, dummy;
  DD dd;
  std::vector<EE> B;
  std::vector<EE> perturbation; // only used in rank 0
  double totalWeight, totalWeightp;
  double loglkl;
  double x, y, acceptance=0;
  clock_t startTime;
  clock_t trackp, track;
  track = 0;
  std::ofstream outfile1,outfile2;
    
  gsl_rng *r = gsl_rng_alloc(gsl_rng_mt19937); // only used in rank 0

  std::vector<int> assignment; // only actually used in rank 0
  std::vector<DD> deaths;

  MPI_Status status;

  MPI_Init(&argc, &argv);
  MPI_Comm_size(MPI_COMM_WORLD, &numprocs);
  MPI_Comm_rank(MPI_COMM_WORLD, &rank);
  MPI_Get_processor_name(processor_name, &namelen);
  
 
// read in the dataset, covariance of perturbation for each Markov chain step and the initial state values for Markov Chain
// This is the file giving the initial state for the 20th Monte Carlo run
getData(numprocs,rank,dimensions,B,deaths,"./dataset.txt","./assignment20.txt"); 
// C is the data
double* C[dimensions[1]+extraData+1];
for (int i=0; i!=dimensions[1]-1; i++) {
  C[i] = new double[dimensions[0]];
  for (int j=0; j!=dimensions[0]; j++) {
    C[i][j] = B[i].column[j];
  }
}
C[dimensions[1]+extraData] = new double[dimensions[0]];
for (int j=0; j!=dimensions[0]; j++) {
  C[dimensions[1]+extraData][j] = B[dimensions[1]-1].column[j];
}

double multiplier[deaths.size()];
for (int i=0; i!=deaths.size(); i++) {
  if (deaths[i].start != deaths[i].end) {
    multiplier[i] = 1.0/((double)(deaths[i].end-deaths[i].start)); // the inverse of the number of deaths in a day
  }
}
    
  double* state = new double[dimensions[1]+extraDims];
  EE oldState;
  if (rank == 0) {
    std::ifstream
    infile3("./fractionalPerturbation.txt");    
    for (int i=0; i!= dimensions[1]+extraDims; i++) {
      infile3 >> state[i];
      oldState.column.push_back(state[i]); // read in the initial state
    }
    for (int i=0; i!=dimensions[1]+extraDims; i++) {
      EE v;
      for (int j=0; j!= dimensions[1]+extraDims; j++) {
        infile3 >> x;
	v.column.push_back(x);
      }
      perturbation.push_back(v); // read in the square root of the Markov Chain step to step perturbation covariance
    }
    infile3.close();
  } 

  // should set simulation loop invariants here

  double* temp2[dimensions[1]+extraData];
  for (int i=0; i!=dimensions[1]+extraData; i++) {
      temp2[i] = new double[dimensions[0]];
  }
  double exptemp1[dimensions[0]];
  double totalRemainingWeight[dimensions[0]+1];
  
  double* storep = new double[numStore*(1+dimensions[1]+extraDims)];
  double** store = new double*[numStore];
  for (int i=0; i!= numStore; i++) {
    store[i] = storep+i*(1+dimensions[1]+extraDims);
  }
  if (rank != 0) {
    delete[] storep;
    delete[] store;
  }
  
  startTime = clock();
  double lastLogLkl = -1.0e200; // set the initial value of the log likelihood to be very negative
  for (int simNum=0; simNum!=numSims; simNum++) { // loop over number of attempted Markov chain steps
    MPI_Bcast(state,dimensions[1]+extraDims,MPI_DOUBLE,0,MPI_COMM_WORLD);  // Broadcast the potential Markov Chain state to all processors from rank==0 process
    for (int j=0; j != dimensions[1]-1; j++) {    
        for (int i=0; i != dimensions[0]; i++) {
             temp2[j][i] = state[j]*C[j][i]; // the linear part of the model
        }
    } 
    std::vector<double> temp1(dimensions[0],0);    
    // the non-linear Hb response part of the model
    for (int i=0; i != dimensions[0]; i++) {
        for (int j = 0; j != dimensions[1]-1; j++) {
            temp1[i] += temp2[j][i]; 
        }
        if (C[0][i]==0) { // women

            y = -C[dimensions[1]+extraData][i]+state[dimensions[1]+3]; // Hb - theshold
            if (y > 0) temp1[i] += state[dimensions[1]-1]*pow(y,state[dimensions[1]+7]); // raised to a power
            y = C[dimensions[1]+extraData][i]-state[dimensions[1]+4];
            if (y > 0) temp1[i] += state[dimensions[1]]*pow(y,state[dimensions[1]+8]);

        } else { // men

            y = -C[dimensions[1]+extraData][i]+state[dimensions[1]+5];
            if (y > 0) temp1[i] += state[dimensions[1]+1]*pow(y,state[dimensions[1]+9]);
            y = C[dimensions[1]+extraData][i]-state[dimensions[1]+6];
            if (y > 0) temp1[i] += state[dimensions[1]+2]*pow(y,state[dimensions[1]+10]);
        }            
    }

    for (int i=0; i != dimensions[0]; i++) {
        exptemp1[i] = exp(temp1[i]);
    }

    // accumulate the log of the denominator in the Cox likelihood in each processor
    totalRemainingWeight[dimensions[0]] = 0;
    totalRemainingWeight[dimensions[0]-1] = exptemp1[dimensions[0]-1];
    for (int i=dimensions[0]-1; i!=0; i--) {
        totalRemainingWeight[i-1] = totalRemainingWeight[i]+exptemp1[i-1];
    }
   
    // accumulate the log of the denominator across processors
    totalWeightp = totalRemainingWeight[0];
    MPI_Scan(&totalWeightp, &totalWeight, 1, MPI_DOUBLE, MPI_SUM, MPI_COMM_WORLD);
    // want exclusive accumulation, so subtract process's value
    if (rank == 0) {
      totalWeight = 0;
    } else {
      totalWeight = totalWeight-totalWeightp;
    }
    
    double temp = 0;
    trackp = clock();
    // now deal with the denominator, using the Efron approximation
    for (int i=0; i!=deaths.size(); i++) {
      for (int j=deaths[i].start; j!=deaths[i].end+1; j++) {
        temp += temp1[j];
      }
      temp -= log(totalWeight+totalRemainingWeight[deaths[i].start]);
      if (deaths[i].start != deaths[i].end) {
        double tempp = 0;
        double factor = multiplier[i]*(totalRemainingWeight[deaths[i].start] -
	  totalRemainingWeight[deaths[i].end]);
        for (int j = deaths[i].start; j != deaths[i].end; j++) {
          tempp += factor;
          temp -= log(totalWeight+totalRemainingWeight[deaths[i].start]-tempp);
        }
      } 
    }
    track += clock()-trackp; 
    // accumulate the log likelihood calculated by the difference procssors
    MPI_Reduce(&temp,&loglkl,1,MPI_DOUBLE,MPI_SUM,0,MPI_COMM_WORLD);
    // test to see whether the proposed state will be accepted according to Metropolis Hastings
    if (rank==0) {  
      if (loglkl >= lastLogLkl | (loglkl-lastLogLkl) >=
      log(gsl_rng_uniform(r))) {
        lastLogLkl = loglkl;
        for (int i=0; i!= dimensions[1]+extraDims; i++) {
          oldState.column[i] = state[i];
        }
	acceptance += 1;
      }
      store[simNum%numStore][0] = lastLogLkl;
      for (int i=0; i!= dimensions[1]+extraDims; i++) {
        store[simNum%numStore][1+i] = oldState.column[i];
      }
    
      double rndnumbers[dimensions[1]+extraDims];
      double rndnumbersp[dimensions[1]+extraDims];
    
      // set up a random perturbation to state for the next evaluation of the log likelihood
      for (int i=0; i!= dimensions[1]+extraDims; i++) {
        rndnumbersp[i] = gsl_ran_gaussian(r,1);
      }
      for (int i=0; i!= dimensions[1]+extraDims; i++) {
        rndnumbers[i] = 0;
        for (int j=0; j!= dimensions[1]+extraDims; j++) {
          rndnumbers[i] += perturbation[i].column[j]*rndnumbersp[j];
        }
	state[i] = oldState.column[i]+0.22*rndnumbers[i]; // 0.22 a scaling factor to achieve a reasonable acceptance/rejection ratio for the Markov Chain
      }
      
      // use wrap around boundary conditions if the state is out of acceptable range
      if (state[dimensions[1]-1] < 0) state[dimensions[1]-1] *= -1;
      if (state[dimensions[1]] < 0) state[dimensions[1]] *= -1;
      if (state[dimensions[1]+1] < 0) state[dimensions[1]+1] *= -1;
      if (state[dimensions[1]+2] < 0) state[dimensions[1]+2] *= -1;

      if (state[dimensions[1]+7] < 0) state[dimensions[1]+7] *= -1;
      if (state[dimensions[1]+8] < 0) state[dimensions[1]+8] *= -1;
      if (state[dimensions[1]+9] < 0) state[dimensions[1]+9] *= -1;
      if (state[dimensions[1]+10] < 0) state[dimensions[1]+10] *= -1;
      
      if (state[dimensions[1]+3] > maxFemale) {
          state[dimensions[1]+3] *= -1;
          state[dimensions[1]+3] += 2*maxFemale;
      } else {
        if (state[dimensions[1]+3] < minFemale) {
          state[dimensions[1]+3] *= -1;
          state[dimensions[1]+3] += 2*minFemale;
        }
      }
      if (state[dimensions[1]+4] > maxFemale) {
          state[dimensions[1]+4] *= -1;
          state[dimensions[1]+4] += 2*maxFemale;
      } else {
        if (state[dimensions[1]+4] < minFemale) {
          state[dimensions[1]+4] *= -1;
          state[dimensions[1]+4] += 2*minFemale;
        }
      }
      if (state[dimensions[1]+5] < minMale) {
          state[dimensions[1]+5] *= -1;
          state[dimensions[1]+5] += 2*minMale;
      } else {
        if (state[dimensions[1]+5] > maxMale) {
          state[dimensions[1]+5] *= -1;
          state[dimensions[1]+5] += 2*maxMale;
        }
      }
      if (state[dimensions[1]+6] < minMale) {
          state[dimensions[1]+6] *= -1;
          state[dimensions[1]+6] += 2*minMale;
      } else {
        if (state[dimensions[1]+6] > maxMale) {
          state[dimensions[1]+6] *= -1;
          state[dimensions[1]+6] += 2*maxMale;
        }
      }

      if (state[dimensions[1]+3] > state[dimensions[1]+4]) {
          x = state[dimensions[1]+3];
          state[dimensions[1]+3] = state[dimensions[1]+4];
          state[dimensions[1]+4] = x;
      }
      if (state[dimensions[1]+5] > state[dimensions[1]+6]) {
          x = state[dimensions[1]+5];
          state[dimensions[1]+5] = state[dimensions[1]+6];
          state[dimensions[1]+6] = x;
      }

      if (state[dimensions[1]+11] > state[dimensions[1]+12]) {
          x = state[dimensions[1]+11];
          state[dimensions[1]+11] = state[dimensions[1]+12];
          state[dimensions[1]+12] = x;
      }
      if (state[dimensions[1]+13] > state[dimensions[1]+14]) {
          x = state[dimensions[1]+13];
          state[dimensions[1]+13] = state[dimensions[1]+14];
          state[dimensions[1]+14] = x;
      }
      
    }
    if (rank == 0) {
      if (simNum == 0) {
        outfile1.open("./fractionalResults.bin", std::ios::out|std::ios::binary);
        outfile2.open("./fractionalResults.txt");
      }
      // write out the current state
      if ((simNum+1)%numStore == 0) {
        for (int i=0; i!=numStore; i++) {
          for (int j=0; j!=(1+dimensions[1]+extraDims);j++) {
            outfile1.write((char*)&(store[i][j]),sizeof(double));
          }
        }
        for (int i=0; i!=numStore; i++) {
          for (int j=0; j!=(1+dimensions[1]+extraDims);j++) {
            outfile2 << store[i][j] << " ";
          }
          outfile2 << std::endl;
        }
      }
    }
  }
  // write some Markov Chain statistics to the screen
  if (rank == 0) {
    outfile1.close();
    outfile2.close();
    std::cout << acceptance/(double) numSims << std::endl;
    std::cout << (clock()-startTime)/(double) CLOCKS_PER_SEC << std::endl;
    std::cout << track/(double)(clock()-startTime) << std::endl;
  }
  gsl_rng_free (r);
  MPI_Finalize();
}

int getData(const int numprocs,const int rank,int* dimensions,std::vector<EE>&
B,std::vector<DD>&deaths,std::string file1,std::string file2) {
    
    // this reads in, and distributes, data across the processes
  
  MPI_Status status;
  DD dd;

  if (rank == 0) {
    std::ifstream infile1(file1.c_str());    
    infile1 >> dimensions[0]; // rows
    infile1 >> dimensions[1]; // cols
    double A[dimensions[0]][dimensions[1]];
    for (int i=0; i!=dimensions[0]; i++) {
      for (int j=0; j!=dimensions[1]; j++) {
        infile1 >> A[i][j];
      }
    }
    infile1.close();
    std::ifstream infile2(file2.c_str());    
    int breakPoints[numprocs];
    for (int i=0; i!=numprocs; i++) {
      infile2 >> breakPoints[i];
    }
    std::vector<DD> deathsp;
    while (infile2 >> dd.start) {
      infile2 >> dd.end;
      deathsp.push_back(dd);
    } 
    infile2.close(); 
    for (int j=0; j!=dimensions[1]; j++) {
      EE v;
      for (int i=breakPoints[numprocs-1]-1; i!=dimensions[0]; i++) {
        v.column.push_back(A[i][j]);
      }
      B.push_back(v);
    } 
    dimensions[0] -= breakPoints[numprocs-1]-1;
    for (int i=0; i!=deathsp.size(); i++) {
      if (deathsp[i].start >= breakPoints[numprocs-1]) {
        dd.start = deathsp[i].start-breakPoints[numprocs-1];
        dd.end = deathsp[i].end-breakPoints[numprocs-1];
        deaths.push_back(dd);
      }
    } 
    
    int dimensionsp[2];
    dimensionsp[1] = dimensions[1];
    for (int k=1; k!=numprocs; k++) {
      dimensionsp[0] =
      breakPoints[numprocs-k]-breakPoints[numprocs-k-1];
      MPI_Send(dimensionsp,2,MPI_INT,k,0,MPI_COMM_WORLD);
      double* dummyq = new double[dimensionsp[0]*dimensionsp[1]];
      for (int i=0; i!=dimensionsp[0]; i++) {
        for (int j=0; j!=dimensionsp[1]; j++) {
	  dummyq[(i*dimensionsp[1])+j] = A[breakPoints[numprocs-k-1]-1+i][j];
	}
      }
      MPI_Send(dummyq,dimensionsp[0]*dimensionsp[1],MPI_DOUBLE,k,0,MPI_COMM_WORLD);
      delete[] dummyq;

      std::vector<DD> deathspp;
      for (int i=0; i!= deathsp.size(); i++) {
        if (deathsp[i].start >= breakPoints[numprocs-k-1] &
	deathsp[i].start < breakPoints[numprocs-k])
	{
          dd.start = deathsp[i].start-breakPoints[numprocs-k-1];
          dd.end = deathsp[i].end-breakPoints[numprocs-k-1];
	  deathspp.push_back(dd);
	}
      }
      int *dummyr = new int[2*deathspp.size()];
      for (int i=0; i!= deathspp.size(); i++) {
        dummyr[2*i] = deathspp[i].start;
	dummyr[2*i+1] = deathspp[i].end;
      }
      int count = deathspp.size();
      MPI_Send(&count,1,MPI_INT,k,0,MPI_COMM_WORLD);      
      // need to adjust dummyr for the offset for the process
      MPI_Send(dummyr,2*count,MPI_INT,k,0,MPI_COMM_WORLD);
      delete[] dummyr;      
    }
  
  } else { 
    MPI_Recv(dimensions,2,MPI_INT,0,0,MPI_COMM_WORLD,&status);
    double* dummyq = new double[dimensions[0]*dimensions[1]];
    MPI_Recv(dummyq,dimensions[0]*dimensions[1],MPI_DOUBLE,0,0,MPI_COMM_WORLD,&status);
    for (int j=0; j!=dimensions[1]; j++) {
      EE v;
      for (int i=0; i!=dimensions[0]; i++) {
        v.column.push_back(dummyq[i*dimensions[1]+j]);
      }
      B.push_back(v);    
    }
    delete[] dummyq;
    int count;
    MPI_Recv(&count,1,MPI_INT,0,0,MPI_COMM_WORLD,&status);
    int* dummyr = new int[2*count];
    MPI_Recv(dummyr,2*count,MPI_INT,0,0,MPI_COMM_WORLD,&status);
    for (int i=0; i!= count; i++) {
      dd.start = dummyr[2*i];
      dd.end = dummyr[2*i+1];
      deaths.push_back(dd);
    }
    delete[] dummyr; 
  } 
  return 0;
}
