# Supplementary material for: Threshold Haemoglobin Levels and the Prognosis of Stable Coronary Disease: Two New Cohorts and a Systematic Review and Meta-Analysis
Source: PLoS Med. 2011 May 31;8(5):e1000439. doi: 10.1371/journal.pmed.1000439 (PMC3104976; doi:10.1371/journal.pmed.1000439)
Supplement: Text S5 — R code for stratified haemoglobin model. (0.01 MB TXT) [file pmed.1000439.s016.txt]

# Threshold haemoglobin levels and the prognosis of stable coronary disease
# R program for stratified Cox analysis
# Anoop Shah, November 2010

library(foreign)
library(Hmisc)
library(survival)

# GENERIC FUNCTION FOR STRING CONCATENATION
"%&%" <- function (a, b) paste(a, b, sep="")

# GLOBAL ANALYSIS OPTIONS
for (studypop in c("angina", "mi")) {

    # SPECIFICATIONS FOR THIS ANALYSIS
    location <- "~/Dropbox/Haemoglobin/R/"
    outfile <- "Rcox_results-" %&% studypop %&% ".txt"

    # Prepare output log file
    filename <- location %&% studypop %&% ".Rcox.log"
    sink(filename)
    cat("Analysis commenced at: " %&% Sys.time() %&% "\n")
    cat("\nLog file: \n" %&% filename %&% "\n")

    # Load dataset
    # MI and stable angina datasets are in saved R workspaces
    # names miadjust.Rdata and anginaadjust.Rdata
    # Each saved workspace contains a data.frame a which contains
    # all patients, and b which contains only patients with nonmissing
    # data, as used for the main analysis
    filename <- location %&% studypop %&% "adjust.Rdata"
    cat("\nLoad data:\n" %&% filename %&% "\n")
    load(filename)
    location <- "~/Dropbox/Haemoglobin/R/"

    # COXPH FUNCTION
    docox2 <- function (dataset, variables, comment,
        endpoint = "e4_death", survivaltime = "e4_days", 
        categoryvariable="", basemen="Men[14,15)", basewomen="Women[13,14)") {
        # Carries out Cox regression for men and women using dataset
        # and the specified variables.
        # If no endpoint specified, the default endpoint is death
        # Non haemoglobin variables are not gender specific.
        # Contrast matrices are generated manually in order to combine
        # TWO categories as the reference group, for men and women to
        # be included in the same model
        
        # Output of this function is a data.frame with the following columns:
        # formula (formula string with adjustment variables)
        # var (category variable)
        # category (name of sex-specific category (e.g.Women[11,12)))
        # N - patients
        # n - events
        # hr - hazard ratio and 95% confidence interval, with * for P value
        
        # The number of rows is the number of categorylabels
        # These data can be used for convenient tabular display of results
        
        # Initialise output data.frame
        if (categoryvariable!="") {
            categorylabels <- levels(dataset[,categoryvariable])
            variables <-
                variables %&% " + " %&% categoryvariable            
        }
        coxmodel <- data.frame(categorylabels)
        names(coxmodel) <- "category"
        row.names(coxmodel) <- coxmodel$category
        theformula <- "Surv(" %&% survivaltime %&% ", " %&% 
            endpoint %&% ") ~ sex + " %&% variables
        
        # Categorylabel includes gender (e.g. Men[0,11))
        coxmodel$var <- rep(studypop %&% " " %&% categoryvariable %&% 
            " " %&% endpoint, length(categorylabels))
        coxmodel$N <- rep(0, length(categorylabels))
        coxmodel$n <- rep(0, length(categorylabels))
        coxmodel$hr <- rep("", length(categorylabels))
        coxmodel$lower <- rep(0, length(categorylabels))
        coxmodel$middle <- rep(0, length(categorylabels))
        coxmodel$upper <- rep(0, length(categorylabels))
        
        # Numbers of patients and events
        for (looper in 1:length(categorylabels)) {
            coxmodel$N[looper] <-
                length(dataset[which(dataset[,categoryvariable]==
                    categorylabels[looper]),1])
            coxmodel$n[looper] <-
                length(dataset[which(dataset[,endpoint]==1 &
                    dataset[,categoryvariable]==categorylabels[looper]),1])
        }
      
        cat("\nCOX PROPORTIONAL HAZARDS EXPORT FOR TABLE")
        cat("\n" %&% comment %&% "\n========================")    
        cat("\nFormula: " %&% theformula)
	    cat("\nStudy population " %&% studypop %&% "\n")

        # Prepare contrast matrix (manually)
        if (categoryvariable!="") {   
            trialmatrix <- matrix(c(rep(c(1,rep(0,length(categorylabels))),
                length(categorylabels)-1),1), nrow=length(categorylabels),
                ncol=length(categorylabels), dimnames = list
                    (categorylabels, categorylabels))
            trialmatrix <- trialmatrix[, c(-which(categorylabels==basemen),
                -which(categorylabels==basewomen))]
            # Number of columns must be n-1, otherwise R will make up some
            # extra columns. Hence add an additional column of zeroes
            trialmatrix <- cbind(trialmatrix, rep(0, 
                length(categorylabels)))
        	contrasts(dataset[,categoryvariable]) <- trialmatrix
        }
        
        # Do the Cox regression	        
        model <- coxph(formula = as.formula(theformula), data = dataset)
        print(model)

        # Calculate Schoenfeld residuals and print analysis to log file
        zph <- cox.zph(model)
        print(zph)
        
        # Get coefficients, and place them in output data.frame
        for (looper in 1:length(categorylabels)) {
            targetpos <- which(names(model$coefficients)==
                categoryvariable %&% categorylabels[looper])
            if (length(targetpos) == 0) {
                hrtext <- "1 (reference)"
                middle <- 1
                lower <- 1
                upper <- 1
            } else {      
                if (is.na(model$coefficients[targetpos])) {
                    middle <- NA
                    upper <- NA
                    lower <- NA
                    hrtext <- ""
                } else {
                    pvalue <- 2 * (1 -
                        pnorm(abs(model$coefficients[targetpos]) / 
                        sqrt(model$var[targetpos,targetpos])))
                    if (pvalue < 0.05) {pstar <- " *"} else {pstar <- ""}
                    if (pvalue < 0.01) {pstar <- " **"}
                    if (pvalue < 0.001) {pstar <- " ***"}
                    pvalue <- NULL
                    
                    middle <- exp(model$coefficients[targetpos])
                    lower <- exp(log(middle) -
                        1.96 * sqrt(model$var[targetpos,targetpos]))
                    upper <- exp(log(middle) +
                        1.96 * sqrt(model$var[targetpos,targetpos]))
                    if (upper < lower) {
                        temp <- upper
                        upper <- lower
                        lower <- temp
                        temp <- NULL
                    }
                    hrtext <- format2dp(middle) %&%
                        " (" %&% format2dp(lower) %&%
                        "–" %&% format2dp(upper) %&% 
                        ")" %&% pstar
                }
            }     
            coxmodel$lower[looper] <- lower
            coxmodel$middle[looper] <- middle
            coxmodel$upper[looper] <- upper
            coxmodel$hr[looper] <- hrtext           
        }     
        coxmodel$formula <- rep(theformula, length(categorylabels))
        return(coxmodel)
    }

    # SET UP THE ACTUAL ANALYSIS
    
    # Adjustment variables
    adjustmultiplehb <-
        "bp_sys + totalchol + indexage + smok_any + fh_chd + diab_any + cci_any"
    # Variable description
    # ====================
    # bp_sys - systolic BP in mmHg
    # totalchol - total cholesterol in mmol/L
    # indexage - patient age at index date
    # smok_any - whether patient has ever smoked prior to index date
    # fh_chd - family history of coronary artery disease
    # diab_any - diabetes prior to index date
    # cci_any - Charlson comorbidity index evaluated at index date

    # Dataframe b contains only patients with nonmissing data
    # This dataframe is used for the main analysis

    # Generate category for sex-haemoglobin and sex-MCV
    b$cathb13 <- b$sex %&% b$cathb7
    b$cathb13 <- as.factor(as.character(b$cathb13))
    b$catmcv <- b$sex %&% b$mcvquint
    b$catmcv <- as.factor(as.character(b$catmcv))

    # DO THE ACTUAL STRATIFIED COX ANALYSIS

    # Age adjusted analysis
    tempresults <- docox2(a, "indexage", 
        studypop %&% " - age/sex adjusted", categoryvariable="cathb13")
    write.table(tempresults, file=outfile, 
        append=FALSE, sep="\t", na="", row.names=FALSE)
         
    # Main results -- multiply adjusted analysis, for graphing
    mainresults <- docox2(b, "egfr_mdrd + " %&%
        adjustmultiplehb, studypop %&% " - multiply adjusted (main analysis)",
        categoryvariable="cathb13")
    write.table(mainresults, file=outfile, 
        append=TRUE, sep="\t", na="", row.names=FALSE)
    
    # Close output log file
    sink()
}
